# Supplementary material for: Significant acceleration of emergency response using smartphone geolocation data and a worldwide emergency call support system
Source: PLoS One. 2018 May 23;13(5):e0196336. doi: 10.1371/journal.pone.0196336 (PMC5965832; doi:10.1371/journal.pone.0196336)
Supplement: S1 Dataset — (XLSX) [file pone.0196336.s001.xlsx]

## Sheet: Tabelle1
Date	Country	Dauer Symptomabfrage (min)	Anzahl Anrufe	Time in min
2013-09-26	Polen	1	0	9
2013-08-27	Schweiz	1	0	7
2013-08-27	Schweiz	1	0	4
2013-08-27	Schweiz	1	0	8
2013-09-17	UAE	1	1	10
2013-09-17	UAE	1	2	23
2013-09-29	Deutschland	1	0	12
2013-09-25	Griechenland	1	1	25
2013-09-25	Griechenland	1	1	22
2013-09-26	Polen	1	1	16
2013-11-14	Australien	1	1	22
2013-11-14	Australien	1	0	22
2013-11-15	Australien	1	0	26
2013-11-30	Frankreich	1	0	14
30.11.2013	Frankreich	1	0	7
2013-12-09	USA	2	0	20
2013-12-12	Malaysia	1	0	57
2014-01-10	Neuseeland	2	0	27
2014-01-10	Neuseeland	1	0	15
2014-01-22	Südafrika	1	0	29
23.01.2014	Italien	1	0	14
2014-01-23	Italien	1	0	29
2014-01-22	Südafrika	1	0	36
2014-01-28	Portugal	1	0	20
2014-01-24	Italien	1	0	19
2014-01-24	Italien	1	0	21
2014-01-24	Portugal	1	0	18
2014-01-30	Singapur	1	0	32
2014-01-30	Singapur	1	0	29
2014-01-21	Ghana	1	0	27
2014-02-05	Dominika	5	0	32
2014-02-05	Dominika	1	0	18
				20.5
				20.9375
				10.5553
