# Supplementary material for: Significant acceleration of emergency response using smartphone geolocation data and a worldwide emergency call support system
Source: PLoS One. 2018 May 23;13(5):e0196336. doi: 10.1371/journal.pone.0196336 (PMC5965832; doi:10.1371/journal.pone.0196336)
Supplement: S2 Dataset — (XLSX) [file pone.0196336.s002.xlsx]

## Sheet: Pivot-Tabelle
		Land
Ort	Daten	CH	DE	RW	US	(Leer)	TR	TZ	FR	AUS	UK	ÖS	SIN	Gesamtergebnis
A	Mittelwert von Strecke LBS --> Wahrer Ort (m, cm)	1016.35	186.873											232.954
	Mittelwert von Strecke WLAN --> Wahrer Ort (m, cm)	1016.35	177.463											224.068
	Mittelwert von Strecke GPS --> Wahrer Ort (m, cm)	1.62414	3.13035											3.04667
L	Mittelwert von Strecke LBS --> Wahrer Ort (m, cm)	109.864	342.789	4345.24			274.79	177.947		971.643				537.045
	Mittelwert von Strecke WLAN --> Wahrer Ort (m, cm)	109.864	331.447	4345.24			274.79	177.947		971.643				527.971
	Mittelwert von Strecke GPS --> Wahrer Ort (m, cm)	0.937623	2.19152	3.27433			1.73962	1.97773		1.04117				2.13222
S	Mittelwert von Strecke LBS --> Wahrer Ort (m, cm)	240.209	159.604	202.935	82.4844		106.968	70.2518	17.7057	135.449	236.986	61.1047	18.5178	137.24
	Mittelwert von Strecke WLAN --> Wahrer Ort (m, cm)	74.9393	45.753	157.974	3.65723		34.9558	40.7718	3.82018	5.46688	4.43681	4.50572	7.93315	40.1791
	Mittelwert von Strecke GPS --> Wahrer Ort (m, cm)	1.91163	2.49326	1.71813	2.00773		2.92545	1.29083	3.21711	1.99801	2.27513	1.68099	1.54667	2.22849
(Leer)	Mittelwert von Strecke LBS --> Wahrer Ort (m, cm)					0								0
	Mittelwert von Strecke WLAN --> Wahrer Ort (m, cm)					0								0
	Mittelwert von Strecke GPS --> Wahrer Ort (m, cm)					0								0
Gesamt: Mittelwert von Strecke LBS --> Wahrer Ort (m, cm)		263.638	218.173	840.213	82.4844	0	117.457	97.1756	17.7057	219.068	236.986	61.1047	18.5178	193.037
Gesamt: Mittelwert von Strecke WLAN --> Wahrer Ort (m, cm)		120.906	151.135	802.169	3.65723	0	49.9454	75.0656	3.82018	102.084	4.43681	4.50572	7.93315	125.403
Gesamt: Mittelwert von Strecke GPS --> Wahrer Ort (m, cm)		1.81002	2.50414	1.95755	2.00773	0	2.85133	1.46255	3.21711	1.90233	2.27513	1.68099	1.54667	2.05335

## Sheet: Daten
Datum	Tester	Land	Mobilnummer	GSM	Ort	LBS-Breite	LBS-Länge	LBS Accuracy (m)	WLAN-Breite	WLAN-Länge	WLAN Accuracy (m)	WLAN verfügbar?	GPS-Breite	GPS-Länge	GPS Accuracy (m)	Wahrer Ort Breite	Wahrer Ort Länge	Geschwindigkeit (mph)	Höhe (m)	Breite LBS	Länge LBS	Breite WLAN	Länge WLAN	Breite GPS	Länge GPS	Breite wahrer Ort	Länge wahrer Ort	Strecke LBS --> Wahrer Ort (m, cm)	Strecke WLAN --> Wahrer Ort (m, cm)	Strecke GPS --> Wahrer Ort (m, cm)	Strecke LBS --> GPS
2012-08-03	1	DE	+491781662017		A	48.8181	9.54313	1239	48.8181	9.54313	1239	Nein	48.7888	9.63487	10	48.7888	9.635	0	281	0.0863294	0.016876	0.0863294	0.016876	0.0862776	0.0170382	0.0862776	0.0170384	1083.92	1083.92	1.46011
2012-08-03	1	DE	+491781662017		S	48.8025	9.82214	1367	48.8011	9.82075	40	Ja	48.8007	9.82166	10	48.8003	9.82168	0	346	0.0863017	0.0173694	0.0862994	0.0173669	0.0862986	0.0173685	0.0862979	0.0173685	24.7788	13.9374	4.49234
2012-08-03	1	DE	+491781662017		S	48.9654	10.1305	2007	48.9691	10.1358	25	Ja	48.9687	10.1355	10	48.9686	10.1356	0	458	0.0865898	0.0179146	0.0865963	0.017924	0.0865956	0.0179235	0.0865955	0.0179237	68.8039	5.41091	1.55886
2012-08-03	1	DE	+491781662017		S	48.9654	10.1305	2007	48.967	10.1357	28	Ja	48.9671	10.1359	10	48.967	10.1358	0	455	0.0865898	0.0179146	0.0865927	0.0179239	0.0865928	0.0179242	0.0865927	0.0179241	63.4479	1.59041	0.644629
2012-08-04	1	DE	+491781662017		S	48.9654	10.1305	2007	48.9616	10.1329	22	Ja	48.9617	10.1318	15	48.9616	10.1318	0	442	0.0865898	0.0179146	0.0865832	0.0179189	0.0865832	0.0179169	0.086583	0.017917	45.4425	12.3457	1.32041
2012-08-06	1	DE	+491781662017		A	48.8145	9.36711	1003	48.8145	9.36711	1003	Nein	48.8154	9.36074	10	48.8155	9.36066	0	245	0.086323	0.0165647	0.086323	0.0165647	0.0863246	0.0165534	0.0863248	0.0165533	73.4011	73.4011	1.63522
2012-08-09	1	DE	+491781662017		S	48.5268	9.09469	1590	48.5297	9.09079	28	Ja	48.5296	9.09058	10	48.5296	9.09059	0	369	0.0858142	0.0160829	0.0858193	0.016076	0.0858193	0.0160757	0.0858192	0.0160757	56.1689	2.28109	0.342691
2012-08-11	1	DE	+491781662017		S	48.14	11.5891	553	48.14	11.5894	67	Ja	48.1399	11.5893	10	48.1399	11.5898	0	531	0.0851301	0.020494	0.0851301	0.0204946	0.0851299	0.0204944	0.0851301	0.0204952	7.32713	3.57527	5.00502
2012-08-11	1	DE	+491781662017		S	48.1444	11.5861	621	48.1444	11.5861	621	Nein	48.1506	11.5899	10	48.1509	11.5899	0	455	0.085138	0.0204887	0.085138	0.0204887	0.0851489	0.0204954	0.0851495	0.0204954	84.9571	84.9571	3.58663
2012-08-11	1	DE	+491781662017		S	48.1392	11.5761	539	48.1431	11.5777	37	Ja	48.143	11.5778	40	48.1432	11.5782	0	549	0.0851288	0.0204711	0.0851356	0.0204739	0.0851356	0.0204741	0.0851359	0.0204747	50.6692	5.529	4.36588
2012-08-11	1	DE	+491781662017		S	48.1392	11.5761	539	48.1397	11.5763	39	Ja	48.1397	11.5762	15	48.1397	11.5759	0	521	0.0851288	0.0204711	0.0851297	0.0204713	0.0851297	0.0204711	0.0851297	0.0204706	6.36591	4.5602	3.28423
2012-08-11	1	DE	+491781662017		S	48.3634	11.5714	539	48.1362	11.5729	36	Ja	48.1363	11.5727	10	48.1363	11.5726	0	522	0.0855253	0.0204627	0.0851236	0.0204654	0.0851236	0.020465	0.0851237	0.0204649	2561.51	3.66387	1.11248
2012-08-11	1	DE	+491781662017		S	48.1395	11.5652	836	48.1391	11.5665	64	Ja	48.1396	11.5668	15	48.139	11.5665	0	519	0.0851293	0.0204517	0.0851286	0.0204541	0.0851296	0.0204546	0.0851285	0.0204541	16.3837	1.1286	7.70161
2012-08-11	1	DE	+491781662017		S	48.1411	11.5604	548	48.1424	11.5612	33	Ja	48.1419	11.5782	15	48.1417	11.5773	0	540	0.0851322	0.0204432	0.0851345	0.0204448	0.0851336	0.0204748	0.0851333	0.0204732	191.099	181.188	10.2904
2012-08-11	1	DE	+491781662017		A	48.4189	10.7795	1985	48.4189	10.7795	1985	Nein	48.4191	10.8086	10	48.419	10.8084	0	480	0.0856234	0.0190623	0.0856234	0.0190623	0.0856237	0.0191138	0.0856236	0.0191135	325.073	325.073	1.86735
2012-08-11	1	DE	+491781662017		A	48.4059	10.5186	2250	48.4059	10.5186	22250	Nein	48.4089	10.5041	15	48.4087	10.5069	0	534	0.0856004	0.0186009	0.0856004	0.0186009	0.0856058	0.0185754	0.0856053	0.0185802	135.277	135.277	30.83
2012-08-11	1	DE	+491781662017		S	48.1428	11.5583	588	48.1394	11.5587	33	Ja	48.1393	11.5585	30	48.1397	11.558	0	580	0.0851351	0.0204395	0.0851291	0.0204402	0.0851289	0.0204398	0.0851296	0.020439	35.0796	8.46598	6.99988
2012-08-13	2	DE	+41797826432		S	47.6175	8.5732	1668	47.6278	8.56945	85	Ja	47.627	8.56843	96	47.627	8.56868	0	445	0.0842062	0.0151608	0.0842245	0.0151541	0.0842229	0.0151523	0.0842231	0.0151527	119.243	12.2003	2.98146
2012-08-13	1	DE	+491781662017		S	48.5306	9.07147	1061	48.5351	9.03569	58	Ja	48.5352	9.03524	10	48.5352	9.03512	0	461	0.0858209	0.0160419	0.0858289	0.0159786	0.085829	0.0159778	0.085829	0.0159776	411.74	6.4882	1.35419
2012-08-14	2	DE	+41797826432		S	47.6356	8.57863	1654	47.6321	8.57296	91	Ja	47.6322	8.57415	3	47.6321	8.57412	0	459	0.0842382	0.0151703	0.084232	0.0151603	0.0842322	0.0151624	0.0842321	0.0151624	64.2057	12.9823	1.00587
2012-08-16	1	DE	+491781662017		S	48.4909	9.11984	1615	48.4967	9.13725	27	Ja	48.4964	9.13723	10	48.4961	9.13728	0	398	0.0857507	0.0161274	0.085761	0.0161582	0.0857604	0.0161582	0.0857599	0.0161583	204.615	6.85118	3.30616
2012-08-17	2	CH	+41797816432		S	47.524	8.54409	1157	47.5244	8.53687	61	Ja	47.5244	8.53593	16	47.5245	8.53586	0	450	0.084041	0.0151093	0.0840415	0.0150965	0.0840417	0.0150948	0.0840418	0.0150947	92.6189	11.3777	0.959911
2012-08-18	1	DE	+491781662017		S	49.1172	10.029	2615	49.1172	10.029	2615	Nein	49.1258	10.0211	5	49.1257	10.0212	0	433	0.0868583	0.0177351	0.0868583	0.0177351	0.0868734	0.0177212	0.0868733	0.0177213	129.817	129.817	0.983157
2012-07-26	3	CH	+41792613804		S	47.4826	8.49142	1368	47.479	8.487	24	Ja	47.4788	8.48678	16	47.4789	8.48702	0	420	0.0839677	0.0150161	0.0839613	0.0150083	0.083961	0.0150079	0.083961	0.0150083	65.0517	1.843	2.66805
2012-08-22	3	CH	+41792613804		S	47.5491	8.62268	1253	47.5479	8.62125	37	Ja	47.5479	8.62097	20	47.548	8.6211	1	514	0.0840853	0.0152483	0.0840832	0.0152457	0.0840831	0.0152452	0.0840834	0.0152455	21.5987	2.25119	2.22496
2012-08-22	3	CH	+41792613804		S	47.4249	8.56564	766	47.4249	8.56564	766	Nein	47.4246	8.56562	5	47.4246	8.56577	0	418	0.0838657	0.0151474	0.0838657	0.0151474	0.0838651	0.0151473	0.0838651	0.0151476	4.00997	4.00997	1.66533
2012-08-22	3	CH	+41792613804		S	47.5585	8.72139	2268	47.5585	8.72139	2268	Nein	47.5536	8.66357	5	47.5537	8.66333	0	501	0.0841019	0.0154228	0.0841019	0.0154228	0.0840932	0.0153206	0.0840935	0.0153201	654.841	654.841	3.2856
2012-08-22	3	CH	+41792613804		S	47.5346	8.73035	1159	47.5346	8.73035	1159	Nein	47.5349	8.70927	5	47.535	8.70915	0	434	0.0840597	0.0154386	0.0840597	0.0154386	0.0840601	0.0154014	0.0840604	0.0154012	238.286	238.286	1.98688
2012-08-22	3	CH	+41792613804		A	47.4336	8.56425	834	47.4336	8.56425	834	Nein	47.423	8.6539	5	47.4229	8.65403	0	480	0.083881	0.0151449	0.083881	0.0151449	0.0838622	0.0153034	0.0838621	0.0153037	1016.35	1016.35	1.62414
2012-08-22	3	CH	+41792613804		S	47.4339	8.56494	643	47.4339	8.56494	643	Nein	47.4339	8.56639	5	47.4338	8.56621	0	423	0.0838816	0.0151461	0.0838816	0.0151461	0.0838815	0.0151487	0.0838814	0.0151484	14.2669	14.2669	2.41946
2012-08-22	3	CH	+41792613804		L	47.5825	8.59562	1922	47.5825	8.59562	1922	Nein	47.5936	8.60799	5	47.5937	8.60801	0	342	0.0841443	0.0152004	0.0841443	0.0152004	0.0841639	0.0152223	0.0841641	0.0152223	188.09	188.09	1.18331
2012-08-24	3	CH	+41792613804		S	47.0601	8.51626	1625	46.8833	8.62759	27	Ja	46.8831	8.62706	30	46.8831	8.62752	5	480	0.0832205	0.01506	0.0829079	0.0152569	0.0829075	0.015256	0.0829075	0.0152568	2355.52	2.40636	5.10067
2012-08-24	1	DE	+491781662017		A	48.8081	9.56672	1797	48.8081	9.56672	1797	Nein	48.7836	9.61078	15	48.7836	9.61076	0	260	0.0863117	0.0169177	0.0863117	0.0169177	0.0862684	0.0169956	0.0862684	0.0169956	566.958	566.958	0.484638
2012-08-14	4	RW	+250787096451		S	-2.58809	29.7478	2776	-2.58809	29.7478	2776	Nein	-2.58892	29.7487	12	-2.58895	29.749	0	1656	-0.00457675	0.0526057	-0.00457675	0.0526057	-0.00457822	0.0526072	-0.00457827	0.0526077	16.2213	16.2213	3.31025
2012-08-15	4	RW	+250787096451		S	-2.60004	29.7408	1895	-2.61028	29.7361	90	Ja	-2.61	29.7368	8	-2.61005	29.7368	0	1750	-0.00459789	0.0525932	-0.00461599	0.0525849	-0.00461549	0.0525861	-0.00461558	0.0525861	121.602	8.33207	0.593558
2012-08-16	4	RW	+250787096451		S	-2.61473	29.7395	3027	-2.61473	29.7395	3027	Nein	-2.61267	29.7344	4	-2.6126	29.7345	0	1760	-0.00462385	0.0525909	-0.00462385	0.0525909	-0.00462022	0.0525819	-0.00462009	0.0525821	61.2047	61.2047	1.45391
2012-08-16	4	RW	+250787096451		S	-2.60931	29.7427	3330	-2.60308	29.7412	55	Ja	-2.60525	29.7408	4	-2.60512	29.7409	0	1753	-0.00461428	0.0525966	-0.00460326	0.0525939	-0.0046071	0.0525933	-0.00460686	0.0525934	51.5114	23.2098	1.7292
2012-08-17	4	RW	+250787096451		S	-2.61473	29.7395	3027	-2.61473	29.7395	3027	Nein	-2.61252	29.7362	6	-2.61204	29.7361	0	1774	-0.00462385	0.0525909	-0.00462385	0.0525909	-0.00461995	0.0525852	-0.00461909	0.0525849	48.7725	48.7725	5.75711
2012-08-19	4	RW	+250787096451		S	-2.07878	29.3639	4065	-2.07878	29.3639	4065	Nein	-2.06725	29.3565	6	-2.06712	29.3566	0	1525	-0.00367609	0.0519267	-0.00367609	0.0519267	-0.0036557	0.0519138	-0.00365547	0.0519139	154.925	154.925	1.57615
2012-08-19	4	RW	+250787096451		S	-2.07538	29.3566	3514	-2.07538	29.3566	3514	Nein	-2.07088	29.3525	6	-2.07087	29.3525	0	1523	-0.00367007	0.0519139	-0.00367007	0.0519139	-0.00366213	0.0519067	-0.0036621	0.0519066	69.2269	69.2269	0.685382
2012-08-19	4	RW	+250787096451		S	-2.07538	29.3566	3514	-2.07538	29.3566	3514	Nein	-2.06957	29.3523	6	-2.0696	29.3524	0	1503	-0.00367007	0.0519139	-0.00367007	0.0519139	-0.0036598	0.0519063	-0.00365986	0.0519065	80.4821	80.4821	1.55886
2012-08-25	4	RW	+250787096451		L	-2.59369	29.7454	3167	-2.59369	29.7454	3167	Nein	-2.47829	29.1999	4	-2.47835	29.2001	0	2480	-0.00458666	0.0526015	-0.00458666	0.0526015	-0.00438257	0.0516367	-0.00438269	0.0516372	6286.61	6286.61	3.17087
2012-08-25	4	RW	+250787096451		L	-2.47564	28.987	4366	-2.47564	28.987	4366	Nein	-2.47825	29.1998	3	-2.47835	29.2001	0	2469	-0.00437789	0.0512603	-0.00437789	0.0512603	-0.00438252	0.0516367	-0.00438269	0.0516372	2403.87	2403.87	3.37779
2012-08-25	1	DE	+491781662017		S	48.9653	10.1306	2014	48.9733	10.136	46	Ja	48.9735	10.1361	5	48.9735	10.1362	0	458	0.0865897	0.0179149	0.0866038	0.0179244	0.0866041	0.0179246	0.0866041	0.0179248	111.713	3.48572	1.58472
2012-08-27	1	DE	+491781662017		L	48.9977	10.0934	3763	48.9977	10.0934	3763	Nein	48.9733	10.149	10	48.9734	10.1492	0	516	0.086647	0.0178491	0.086647	0.0178491	0.0866038	0.0179475	0.0866039	0.0179478	684.628	684.628	2.18191
2012-08-27	1	DE	+491781662017		L	48.9696	10.1873	1836	48.9696	10.1873	1836	Nein	48.9863	10.1938	5	48.9864	10.1936	0	517	0.0865972	0.0180151	0.0865972	0.0180151	0.0866267	0.0180266	0.086627	0.0180262	202.708	202.708	2.67313
2012-08-29	2	CH	+41797826432		S	46.1892	7.38975	2910	46.1892	7.38975	2910	Nein	46.1923	7.39069	3	46.1923	7.39067	0	1560	0.0816804	0.013068	0.0816804	0.013068	0.0816859	0.0130696	0.0816859	0.0130696	36.5575	36.5575	0.30056
2012-08-29	2	CH	+41797826432		L	46.1118	7.00915	1928	46.1118	7.00915	1928	Nein	46.109	7.00881	12	46.109	7.00875	0	1074	0.0815435	0.0123949	0.0815435	0.0123949	0.0815386	0.0123943	0.0815386	0.0123942	31.639	31.639	0.691941
2012-08-27	1	DE	+491781662017		L	48.9977	10.0934	3763	48.9977	10.0934	3763	Nein	48.9733	10.149	10	48.9734	10.1492	0	516	0.086647	0.0178491	0.086647	0.0178491	0.0866038	0.0179475	0.0866039	0.0179478	684.628	684.628	2.18191
2012-08-27	1	DE	+491781662017		L	48.9696	10.1873	1836	48.9696	10.1873	1836	Nein	48.9863	10.1938	5	48.9864	10.1936	0	517	0.0865972	0.0180151	0.0865972	0.0180151	0.0866267	0.0180266	0.086627	0.0180262	202.708	202.708	2.67313
2012-08-27	1	DE	+491781662017		S	48.9696	10.1873	1836	48.9936	10.2055	30	Ja	48.9936	10.2052	10	48.9937	10.2052	0	494	0.0865972	0.0180151	0.0866397	0.0180473	0.0866398	0.0180467	0.0866398	0.0180468	338.096	3.27459	0.800867
2012-08-27	1	DE	+491781662017		L	48.992	10.195	1598	48.992	10.195	1598	Nein	49.0098	10.2128	5	49.0097	10.2128	0	494	0.0866369	0.0180287	0.0866369	0.0180287	0.0866684	0.0180603	0.0866683	0.0180602	283.159	283.159	0.658494
2012-08-27	1	DE	+491781662017		L	49.0115	10.1966	1935	49.0115	10.1966	1935	Nein	49.0237	10.2298	5	49.0237	10.2303	0	527	0.0866713	0.0180315	0.0866713	0.0180315	0.0866929	0.0180903	0.0866929	0.0180911	402.618	402.618	4.8174
2012-08-28	1	DE	+491781662017		S	51.3372	12.3721	876	51.3374	12.3733	40	Ja	51.3369	12.3738	15	51.3368	12.3738	0	129	0.0907841	0.0218787	0.0907845	0.0218808	0.0907835	0.0218816	0.0907834	0.0218817	19.9265	9.39123	1.1445
2012-08-27	1	DE	+491781662017		L	49.0726	10.3111	3133	49.0726	10.3111	3133	Nein	49.0671	10.3151	10	49.067	10.315	0	462	0.0867794	0.0182341	0.0867794	0.0182341	0.0867697	0.0182411	0.0867695	0.018241	76.5002	76.5002	1.41295
2012-08-27	1	DE	+491781662017		S	49.0726	10.3111	3133	49.069	10.3175	35	Ja	49.0691	10.3162	15	49.069	10.3164	0	447	0.0867794	0.0182341	0.0867731	0.0182453	0.0867732	0.018243	0.0867731	0.0182433	71.3222	12.7418	2.44361
2012-08-28	1	DE	+491781662017		S	51.3344	12.3755	850	51.3407	12.378	44	Ja	51.3407	12.3782	15	51.3407	12.3782	0	156	0.0907791	0.0218846	0.0907902	0.0218892	0.0907902	0.0218895	0.0907903	0.0218894	77.3762	1.41933	0.554205
2012-08-27	1	DE	+491781662017		S	49.0726	10.3111	3133	49.0708	10.3186	28	Ja	49.0714	10.3185	10	49.0713	10.3187	0	453	0.0867794	0.0182341	0.0867762	0.0182474	0.0867773	0.0182471	0.0867771	0.0182475	86.7037	5.73195	2.96627
2012-08-27	1	DE	+491781662017		S	49.0644	10.373	3379	49.0644	10.373	3379	Nein	49.098	10.2696	15	49.0981	10.2697	0	500	0.0867649	0.0183436	0.0867649	0.0183436	0.0868243	0.0181607	0.0868245	0.0181607	1222.24	1222.24	0.828586
2012-08-28	1	DE	+491781662017		S	51.3344	12.3755	850	51.3449	12.3793	37	Ja	51.3454	12.3789	10	51.3454	12.3791	0	142	0.0907791	0.0218846	0.0907977	0.0218913	0.0907985	0.0218907	0.0907986	0.021891	130.356	5.77826	1.90091
2012-08-27	1	DE	+491781662017		L	49.1269	10.2536	1957	49.1269	10.2536	1957	Nein	49.0943	10.2445	5	49.0943	10.2447	0	496	0.0868754	0.0181323	0.0868754	0.0181323	0.0868179	0.0181163	0.0868179	0.0181165	380.317	380.317	1.36084
2012-08-27	1	DE	+491781662017		A	49.241	10.3564	2041	49.241	10.3564	2041	Nein	49.241	10.3541	10	49.241	10.3541	0	530	0.0870772	0.0183141	0.0870772	0.0183141	0.0870772	0.0183101	0.0870772	0.01831	25.5554	25.5554	0.736218
2012-08-27	1	DE	+4917816620147		A	49.2621	10.537	1956	49.2621	10.537	1956	Nein	49.2587	10.5483	10	49.2586	10.5484	0	482	0.0871145	0.0186335	0.0871145	0.0186335	0.0871085	0.0186535	0.0871084	0.0186537	133.839	133.839	1.07951
2012-08-27	1	DE	+491781662017		A	49.3113	10.8341	1875	49.3113	10.8341	1875	Nein	49.3087	10.8258	10	49.3086	10.8263	0	435	0.0872015	0.0191588	0.0872015	0.0191588	0.0871969	0.0191442	0.0871968	0.0191451	92.2845	92.2845	5.73825
2012-08-28	1	DE	+491781662017		S	51.3344	12.3755	850	51.3393	12.3796	27	Ja	51.3398	12.3789	25	51.3396	12.3789	0	134	0.0907791	0.0218846	0.0907878	0.021892	0.0907887	0.0218908	0.0907884	0.0218908	70.5861	8.19046	2.17569
2012-08-27	1	DE	+491781662017		A	49.3059	10.9658	1392	49.3065	10.9678	36	Ja	49.3063	10.9694	10	49.3062	10.9693	0	406	0.087192	0.0193917	0.0871931	0.0193954	0.0871926	0.0193981	0.0871925	0.0193979	39.2259	16.2414	1.5058
2012-08-27	1	DE	+491781662017		A	49.5548	11.3231	2038	49.5548	11.3231	2038	Nein	49.5504	11.3233	5	49.5504	11.3233	0	356	0.0876321	0.0200236	0.0876321	0.0200236	0.0876244	0.0200239	0.0876244	0.020024	48.9885	48.9885	0.414293
2012-08-27	1	DE	+491781662017		A	49.7373	11.5116	2394	49.7494	11.5131	42	Ja	49.7497	11.5134	10	49.7497	11.5135	0	512	0.0879548	0.0203569	0.0879763	0.0203597	0.0879768	0.0203601	0.0879768	0.0203603	141.945	4.96879	1.16406
2012-08-27	1	DE	+491781662017		A	50.3086	11.8024	2222	50.3086	11.8024	2222	Nein	50.3045	11.8059	5	50.3045	11.8058	0	616	0.0889652	0.0208712	0.0889652	0.0208712	0.088958	0.0208775	0.0889579	0.0208772	60.0149	60.0149	1.85765
2012-08-27	1	DE	+491781662017		A	50.4244	11.7916	1701	50.4244	11.7916	1701	Nein	50.4272	11.7951	10	50.4272	11.7951	0	479	0.08917	0.0208522	0.08917	0.0208522	0.0891749	0.0208582	0.0891749	0.0208583	49.6816	49.6816	0.585899
2012-08-27	1	DE	+491781662017		A	50.7591	11.8726	1981	50.7591	11.8726	1981	Nein	50.7583	11.8736	10	50.7584	11.8736	0	398	0.0897619	0.0209953	0.0897619	0.0209953	0.0897604	0.0209972	0.0897605	0.0209972	14.5105	14.5105	0.783764
2012-08-27	1	DE	+491781662017		A	51.1133	11.9589	3247	51.1133	11.9589	3247	Nein	51.1029	11.9574	5	51.1029	11.9574	0	237	0.0903881	0.021148	0.0903881	0.021148	0.0903698	0.0211453	0.0903698	0.0211454	118.11	118.11	0.49387
2012-08-27	1	DE	+491781662017		L	51.2445	12.0889	2360	51.2445	12.0889	2360	Nein	51.2039	12.1342	5	51.2039	12.1344	0	144	0.0906202	0.0213779	0.0906202	0.0213779	0.0905484	0.0214581	0.0905484	0.0214583	686.329	686.329	1.73181
2012-08-27	1	DE	+491781662017		S	51.2412	12.1617	1634	51.2172	12.1408	40	Ja	51.2169	12.1406	10	51.217	12.1407	0	137	0.0906143	0.0215067	0.0905719	0.0214696	0.0905714	0.0214693	0.0905715	0.0214695	361.188	2.55741	1.34414
2012-08-27	1	DE	+491781662017		L	51.2381	12.1962	1444	51.2381	12.1962	1444	Nein	51.2227	12.14	5	51.2226	12.1402	0	156	0.0906089	0.0215676	0.0906089	0.0215676	0.0905816	0.0214683	0.0905815	0.0214686	653.146	653.146	1.67345
2012-08-27	1	DE	+491781662017		L	51.2445	12.0889	2360	51.2445	12.0889	2360	Nein	51.2301	12.1392	5	51.2301	12.1393	0	134	0.0906202	0.0213779	0.0906202	0.0213779	0.0905946	0.0214668	0.0905946	0.021467	589.056	589.056	0.876275
2012-08-27	1	DE	+491781662017		A	51.2381	12.1962	1444	51.2381	12.1962	1444	Nein	51.2427	12.2192	15	51.2428	12.2192	0	108	0.0906089	0.0215676	0.0906089	0.0215676	0.090617	0.0216082	0.0906171	0.0216083	263.845	263.845	0.844782
2012-08-27	1	DE	+491781662017		S	51.3304	12.3709	694	51.3342	12.3788	40	Ja	51.3345	12.3791	20	51.3342	12.3791	0	121	0.090772	0.0218766	0.0907787	0.0218906	0.0907793	0.0218911	0.0907789	0.021891	101.847	3.31298	2.49664
2012-08-27	1	DE	+491781662017		S	51.3376	12.3793	879	51.3361	12.3787	37	Ja	51.3362	12.3787	10	51.3362	12.3787	0	119	0.0907848	0.0218913	0.0907822	0.0218904	0.0907823	0.0218903	0.0907823	0.0218903	16.9229	0.783764	0.63046
2012-08-27	1	DE	+491781662017		S	51.3344	12.3755	850	51.3417	12.3807	30	Ja	51.3414	12.3806	15	51.3413	12.3806	0	122	0.0907791	0.0218846	0.090792	0.0218939	0.0907915	0.0218938	0.0907913	0.0218936	96.3354	4.76271	1.78574
2012-08-29	1	DE	+491781662017		S	51.3338	12.3817	823	51.3314	12.3828	45	Ja	51.3302	12.3821	10	51.3303	12.3823	0	123	0.0907781	0.0218957	0.0907739	0.0218976	0.0907718	0.0218964	0.0907718	0.0218966	40.262	14.6148	1.40654
2012-08-29	1	DE	+491781662017		S	51.3338	12.3817	823	51.3271	12.3869	34	Ja	51.3269	12.3871	15	51.327	12.3872	0	109	0.0907781	0.0218957	0.0907663	0.0219048	0.0907658	0.0219052	0.0907661	0.0219053	98.0218	3.5231	1.53551
2012-08-29	1	DE	+491781662017		S	51.3338	12.3817	823	51.323	12.3942	55	Ja	51.3231	12.3934	5	51.323	12.3934	0	120	0.0907781	0.0218957	0.090759	0.0219178	0.0907591	0.0219163	0.0907591	0.0219163	178.496	9.30717	0.644629
2012-08-29	1	DE	+491781662017		S	51.326	12.4	836	51.3275	12.3885	39	Ja	51.3275	12.3883	10	51.3276	12.3882	0	103	0.0907642	0.021928	0.0907669	0.0219077	0.090767	0.0219074	0.0907672	0.0219072	133.55	3.75158	1.92687
2012-08-29	1	DE	+491781662017		S	51.326	12.4	836	51.326	12.4	836	Nein	51.3245	12.3971	10	51.3246	12.3972	0	109	0.0907642	0.021928	0.0907642	0.021928	0.0907616	0.0219229	0.0907618	0.021923	35.1492	35.1492	1.21717
2012-08-29	1	DE	+491781662017		S	51.3134	12.4129	963	51.3201	12.4055	42	Ja	51.3197	12.4053	10	51.3198	12.4054	0	151	0.090742	0.0219509	0.0907538	0.0219377	0.0907532	0.0219374	0.0907533	0.0219376	110.604	3.14369	1.65171
2012-08-29	1	DE	+491781662017		S	51.3134	12.4129	963	51.3134	12.4129	963	Nein	51.3141	12.411	10	51.3141	12.411	0	133	0.090742	0.0219509	0.090742	0.0219509	0.0907433	0.0219474	0.0907432	0.0219474	22.9682	22.9682	0.644629
2012-08-29	1	DE	+491781662017		S	51.3123	12.4515	1306	51.3123	12.4515	1306	Nein	51.3124	12.4134	10	51.3123	12.4132	0	226	0.0907401	0.0220191	0.0907401	0.0220191	0.0907402	0.0219516	0.0907401	0.0219514	430.324	430.324	1.78321
2012-08-29	1	DE	+491781662017		S	51.3338	12.3817	823	51.3338	12.3817	823	Nein	51.3167	12.4054	10	51.3168	12.4048	0	152	0.0907781	0.0218957	0.0907781	0.0218957	0.0907478	0.0219375	0.0907481	0.0219366	322.473	322.473	6.25497
2012-08-31	5	US	Keine Nummer		S	38.418	-82.2986	3041	38.411	-82.29	24	Ja	38.4109	-82.2898	5	38.411	-82.29	0	169	0.067938	-0.145536	0.0679255	-0.145521	0.0679255	-0.14552	0.0679255	-0.145521	125.136	0.134414	1.70022
2012-09-06	1	DE	+491781662017		S	48.5237	9.05861	1070	48.5222	9.05784	39	Ja	48.5224	9.05799	25	48.5219	9.05769	0	238	0.0858087	0.0160191	0.0858061	0.0160178	0.0858064	0.016018	0.0858056	0.0160175	22.2077	3.5778	6.11549
2012-09-06	1	DE	+491781662017		L	48.5267	9.0947	1601	48.5267	9.0947	1601	Nein	48.5303	9.09281	10	48.5303	9.09272	0	368	0.0858141	0.016083	0.0858141	0.016083	0.0858204	0.0160796	0.0858204	0.0160795	45.7936	45.7936	1.11248
2012-09-06	1	DE	+491781662017		L	48.5351	9.12952	1363	48.5353	9.09274	26	Ja	48.5345	9.09491	5	48.5345	9.09492	0	370	0.0858289	0.0161445	0.0858292	0.0160795	0.0858279	0.0160833	0.0858279	0.0160834	388.818	25.8928	0.212528
2012-09-06	1	DE	+491781662017		L	48.5502	9.16723	1157	48.5502	9.16723	1157	Nein	48.5358	9.09742	15	48.5355	9.09748	0	366	0.0858555	0.0162112	0.0858555	0.0162112	0.0858301	0.0160878	0.0858296	0.0160879	801.153	801.153	3.07982
2012-09-06	1	DE	+491781662017		L	48.5267	9.0947	1601	48.5267	9.0947	1601	Nein	48.5348	9.10223	15	48.5348	9.10235	0	352	0.0858141	0.016083	0.0858141	0.016083	0.0858284	0.0160963	0.0858283	0.0160965	124.854	124.854	1.61577
2012-09-06	1	DE	+491781662017		L	48.5268	9.12294	1607	48.5268	9.12294	1607	Nein	48.5383	9.10897	10	48.5382	9.10903	0	330	0.0858142	0.0161329	0.0858142	0.0161329	0.0858345	0.0161082	0.0858345	0.0161083	202.687	202.687	0.585899
2012-09-06	1	DE	+491781662017		L	48.5306	9.07134	1056	48.5306	9.07134	1056	Nein	48.5371	9.09479	15	48.537	9.09481	0	381	0.0858209	0.0160417	0.0858209	0.0160417	0.0858324	0.0160831	0.0858323	0.0160832	273.548	273.548	0.736218
2012-09-06	1	DE	+491781662017		L	48.5238	9.0957	1514	48.5238	9.0957	1514	Nein	48.5388	9.09864	10	48.5388	9.09852	0	454	0.085809	0.0160847	0.085809	0.0160847	0.0858354	0.0160899	0.0858354	0.0160897	171.547	171.547	1.33741
2012-09-06	1	DE	+491781662017		L	48.5238	9.0957	1514	48.5238	9.0957	1514	Nein	48.5385	9.10489	30	48.5387	9.10492	0	398	0.085809	0.0160847	0.085809	0.0160847	0.0858349	0.016101	0.0858353	0.016101	197.419	197.419	2.64424
2012-09-06	1	DE	+491781662017		L	48.5238	9.0957	1514	48.5238	9.0957	1514	Nein	48.5396	9.09714	15	48.5391	9.09712	0	423	0.085809	0.0160847	0.085809	0.0160847	0.0858368	0.0160873	0.085836	0.0160872	172.981	172.981	5.33949
2012-09-06	1	DE	+491781662017		L	48.5268	9.12294	1607	48.5268	9.12294	1607	Nein	48.5388	9.09192	10	48.5388	9.09181	0	416	0.0858142	0.0161329	0.0858142	0.0161329	0.0858354	0.016078	0.0858355	0.0160779	375.251	375.251	1.51179
2012-09-06	1	DE	+491781662017		S	48.5271	9.08731	1677	48.5346	9.09282	36	Ja	48.5343	9.09255	15	48.5343	9.0926	0	392	0.0858147	0.0160699	0.0858279	0.0160796	0.0858274	0.0160792	0.0858274	0.0160792	100.629	4.32012	0.615965
2012-09-06	1	DE	+491781662017		S	48.5271	9.08731	1677	48.5314	9.08888	24	Ja	48.5309	9.08911	10	48.531	9.08912	0	381	0.0858147	0.0160699	0.0858223	0.0160727	0.0858215	0.0160731	0.0858216	0.0160731	48.8325	5.11217	0.623254
2012-09-09	1	DE	+491781662017		S	48.9653	10.1306	2029	48.9625	10.1277	36	Ja	48.9629	10.1274	10	48.9632	10.1275	0	459	0.0865897	0.0179148	0.0865848	0.0179097	0.0865854	0.0179092	0.0865859	0.0179093	42.6628	7.7612	3.67249
2012-09-10	1	DE	+491781662017		L	48.9429	10.2037	2511	48.9429	10.2037	2511	Nein	48.9358	10.1887	5	48.9358	10.1887	0	483	0.08655	0.0180442	0.08655	0.0180442	0.0865376	0.0180175	0.0865375	0.0180176	186.589	186.589	0.959911
2012-09-10	1	DE	+491781662017		L	48.9162	10.1909	2315	48.9162	10.1909	2315	Nein	48.9008	10.1648	5	48.9008	10.165	0	466	0.0865028	0.0180215	0.0865028	0.0180215	0.0864756	0.0179754	0.0864755	0.0179756	339.935	339.935	1.34078
2012-09-10	1	DE	+491781662017		L	48.8357	10.0691	2023	48.8357	10.0691	2023	Nein	48.8443	10.0233	15	48.8443	10.0233	0	504	0.0863605	0.017806	0.0863605	0.017806	0.0863757	0.0177251	0.0863756	0.0177251	522.981	522.981	0.812068
2012-09-10	1	DE	+491781662017		S	48.8502	9.94277	2088	48.8518	9.94021	25	Ja	48.8517	9.94066	10	48.8516	9.94042	0	379	0.0863861	0.0175827	0.0863889	0.0175781	0.0863888	0.0175789	0.0863886	0.0175785	31.0681	2.96017	2.86243
2012-09-10	1	DE	+491781662017		L	48.8497	9.88477	2797	48.8497	9.88477	2797	Nein	48.8481	9.89965	20	48.8485	9.89949	0	433	0.0863852	0.0174801	0.0863852	0.0174801	0.0863824	0.0175064	0.0863832	0.0175061	165.894	165.894	5.27138
2012-09-10	1	DE	+491781662017		L	48.8501	9.87464	2769	48.8501	9.87464	2769	Nein	48.8409	9.85663	5	48.8408	9.85669	0	485	0.086386	0.0174622	0.086386	0.0174622	0.0863697	0.0174303	0.0863694	0.0174305	227.664	227.664	1.70817
2012-09-10	1	DE	+491781662017		L	48.7955	9.69844	1482	48.7955	9.69844	1482	Nein	48.7984	9.70743	10	48.7984	9.70679	0	291	0.0862894	0.0171506	0.0862894	0.0171506	0.0862945	0.0171665	0.0862945	0.0171654	99.3099	99.3099	7.19588
2012-09-10	1	DE	+491781662017		L	48.7903	9.69271	1373	48.7903	9.69271	1373	Nein	48.8224	9.70189	10	48.8226	9.70189	0	458	0.0862802	0.0171405	0.0862802	0.0171405	0.086337	0.0171567	0.0863374	0.0171567	379.025	379.025	2.42692
2012-09-10	1	DE	+491781662017		L	48.8425	9.54222	1336	48.8425	9.54222	1336	Nein	48.8462	9.55422	20	48.8462	9.55462	0	359	0.0863725	0.0168744	0.0863725	0.0168744	0.086379	0.0168956	0.0863791	0.0168963	145.56	145.56	4.57404
2012-09-10	1	DE	+491781662017		A	48.8072	9.46475	1609	48.8072	9.46475	1609	Nein	48.8074	9.4652	10	48.8072	9.46512	0	246	0.08631	0.0167374	0.08631	0.0167374	0.0863104	0.0167382	0.0863102	0.016738	4.20677	4.20677	1.73442
2012-09-10	1	DE	+491781662017		L	48.5699	9.17568	1101	48.5699	9.17568	1101	Nein	48.5409	9.11602	15	48.5411	9.11603	0	363	0.0858904	0.0162262	0.0858904	0.0162262	0.0858392	0.0161207	0.0858396	0.0161207	744.592	744.592	2.08451
		DE	+491781662017		S	48.5268	9.08282		48.5322	9.08233		Ja	48.5319	9.08219		48.5319	9.08232			0.0858143	0.0160619	0.0858238	0.0160611	0.0858232	0.0160608	0.0858232	0.0160611	57.1444	3.90381	1.4877
		DE	+491781662017		L	48.9095	10.127		48.9095	10.127		Nein	48.9143	10.1429		48.9143	10.1431			0.086491	0.0179085	0.086491	0.0179085	0.0864995	0.0179365	0.0864995	0.0179369	188.025	188.025	2.17776
		DE	+491781662017		L	48.9095	10.127		48.9095	10.127		Nein	48.9358	10.1469		48.9357	10.1469			0.086491	0.0179085	0.086491	0.0179085	0.0865374	0.0179436	0.0865373	0.0179436	369.818	369.818	1.16018
		DE	+491781662017		S	48.9653	10.1307		48.972	10.1458		Ja	48.9719	10.1447		48.9718	10.1449			0.0865897	0.017915	0.0866015	0.0179417	0.0866014	0.0179398	0.0866012	0.01794	175.573	10.5084	2.05175
		DE	+491781662017		S	48.9653	10.1307		48.9648	10.1325		Ja	48.9646	10.1327		48.9649	10.1327			0.0865897	0.017915	0.0865888	0.0179182	0.0865885	0.0179185	0.086589	0.0179186	23.5747	2.78079	3.68232
		DE	+491781662017		S	48.9653	10.1307		48.9613	10.1339		Ja	48.9612	10.1337		48.961	10.1339			0.0865897	0.017915	0.0865826	0.0179207	0.0865823	0.0179203	0.0865821	0.0179206	60.2051	3.05479	2.7017
		DE	+491781662017		S	48.9653	10.1307		48.9597	10.1301		Ja	48.96	10.1303		48.9596	10.1301			0.0865897	0.017915	0.0865797	0.0179139	0.0865803	0.0179143	0.0865796	0.017914	64.242	0.94569	4.8529
		DE	+491781662017		S	48.6856	9.16561		48.6924	9.1678		Ja	48.6926	9.16756		48.6926	9.16759			0.0860951	0.0162084	0.086107	0.0162122	0.0861075	0.0162118	0.0861074	0.0162119	81.1918	3.16231	0.748388
		TR	+491781662017		S	41.0356	29.003		41.0441	29.0023		Ja	41.0443	29.0024		41.0442	29.0024			0.0725668	0.0512885	0.072582	0.0512873	0.0725822	0.0512875	0.0725821	0.0512875	97.9	1.23924	0.730057
		TR	+491781662017		S	41.0096	28.9662		41.0092	28.9667		Ja	41.0091	28.9668		41.009	28.9671			0.0725208	0.0512235	0.0725202	0.0512244	0.0725199	0.0512245	0.0725199	0.0512251	11.6658	4.64752	3.55754
		TR	+491781662017		S	41.014	28.967		41.0133	28.9677		Ja	41.0127	28.9671		41.0128	28.9675			0.0725286	0.0512249	0.0725275	0.0512261	0.0725264	0.051225	0.0725266	0.0512257	13.5459	6.28379	4.41015
		TR	+491781662017		S	41.0023	28.9859		41.0023	28.9859		Nein	41.0049	28.9768		41.0049	28.9769			0.072508	0.0512584	0.072508	0.0512584	0.0725125	0.0512422	0.0725126	0.0512423	105.928	105.928	1.20973
		TR	+491781662017		S	41.0264	29.0057		41.0264	29.0057		Nein	41.0148	28.9861		41.0149	28.9863			0.0725505	0.0512934	0.0725505	0.0512934	0.0725301	0.0512588	0.0725303	0.051259	254.587	254.587	1.4755
		TR	+491781662017		S	41.027	29.0134		41.0249	29.0122		Ja	41.0249	29.012		41.0247	29.0119			0.0725517	0.0513069	0.072548	0.0513048	0.072548	0.0513045	0.0725476	0.0513043	31.1034	4.14838	2.83548
		TR	+491781662017		S	41.0419	29.0103		41.0419	29.0103		Nein	41.0439	29.0045		41.044	29.0043			0.072578	0.0513015	0.072578	0.0513015	0.0725816	0.0512913	0.0725817	0.0512909	71.1761	71.1761	2.37803
		TR	+491781662017		S	41.0373	28.9847		41.0374	28.9852		Ja	41.0369	28.9853		41.037	28.9852			0.0725699	0.0512563	0.0725701	0.0512571	0.0725692	0.0512572	0.0725694	0.051257	5.58184	4.28443	1.69224
		TR	+491781662017		S	41.0315	28.976		41.0312	28.976		Ja	41.0312	28.9758		41.0312	28.9759			0.0725595	0.0512408	0.0725591	0.0512408	0.072559	0.0512406	0.0725591	0.0512406	3.21051	1.38061	0.329247
		TR	+491781662017		S	41.0134	28.9795		41.0141	28.9777		Ja	41.0143	28.9781		41.014	28.9783			0.0725277	0.0512471	0.0725288	0.0512439	0.0725292	0.0512446	0.0725287	0.0512448	15.5935	6.22021	3.47143
		TR	+491781662017		S	40.9881	29.0207		40.9881	29.0207		Nein	40.9844	29.0206		40.9844	29.0207			0.0724829	0.0513198	0.0724829	0.0513198	0.0724763	0.0513197	0.0724764	0.0513199	41.2158	41.2158	1.89138
		TR	+491781662017		L	40.893	29.0821		40.893	29.0821		Nein	40.8863	29.0584		40.8864	29.0585			0.0723147	0.0514284	0.0723147	0.0514284	0.0723029	0.0513865	0.072303	0.0513868	274.79	274.79	1.73962
		TR	+491781662017		S	40.9517	29.0969		40.8807	29.07		Ja	40.8811	29.0702		40.881	29.0704			0.0724185	0.0514546	0.072293	0.051407	0.0722936	0.0514074	0.0722935	0.0514078	850.67	6.2463	2.7514
		TR	+491781662017		S	41.0213	28.9752		41.0258	28.9738		Ja	41.0259	28.9741		41.0259	28.9742			0.0725416	0.0512394	0.0725496	0.051237	0.0725497	0.0512374	0.0725498	0.0512377	53.2795	4.37415	1.80085
		TR	+491781662017		S	41.0345	28.9937		41.0352	28.9935		Ja	41.0356	28.994		41.0357	28.9941			0.0725649	0.0512722	0.0725662	0.0512718	0.072567	0.0512727	0.0725671	0.0512728	14.6644	9.24924	1.25373
		TR	+491781662017		S	40.9116	29.3139		40.909	29.315		Ja	40.9094	29.3161		40.9087	29.3151			0.0723475	0.0518383	0.0723431	0.0518403	0.0723437	0.0518423	0.0723425	0.0518404	34.402	3.35633	14.0949
		RW	+250787096451		S	-1.95274	30.0753		-1.93107	30.0603		Ja	-1.93123	30.0602		-1.93122	30.0603			-0.0034532	0.0531848	-0.00341488	0.0531583	-0.00341516	0.053158	-0.00341514	0.0531583	295.909	1.71082	1.55014
		RW	+250787096451		S	-1.94697	30.0973		-1.95068	30.0936		Ja	-1.95065	30.0936		-1.95067	30.0936			-0.003443	0.0532237	-0.00344955	0.0532172	-0.0034495	0.0532172	-0.00344955	0.0532171	59.2256	0.425056	0.329247
		TZ	+250787096451		S	-4.86631	29.6327		-4.89841	29.6186		Ja	-4.88529	29.6215		-4.88534	29.6215			-0.00860553	0.0524021	-0.00866229	0.0523773	-0.0086391	0.0523824	-0.00863918	0.0523823	248.952	150.866	0.723844
		TZ	+250787096451		S	-6.1675	39.1939		-6.1627	39.1924		Ja	-6.16348	39.1916		-6.16341	39.1914			-0.0109065	0.0693101	-0.0108981	0.0693074	-0.0108994	0.0693059	-0.0108993	0.0693056	54.3286	14.0301	2.2572
		TZ	+250787096451		S	-6.15976	39.1896		-6.16172	39.1877		Ja	-6.16152	39.1873		-6.16153	39.1873			-0.0108929	0.0693025	-0.0108963	0.0692991	-0.010896	0.0692983	-0.010896	0.0692983	33.365	5.86593	0.164623
		TZ	+250787096451		S	-6.16187	39.1872		-6.1604	39.1895		Ja	-6.162	39.1897		-6.16193	39.1896			-0.0108966	0.0692982	-0.010894	0.0693023	-0.0108968	0.0693027	-0.0108967	0.0693024	26.6399	17.327	1.9571
		TZ	+250787096451		L	-6.32762	39.5491		-6.32762	39.5491		Nein	-6.33712	39.5546		-6.33721	39.5544			-0.0111897	0.0699382	-0.0111897	0.0699382	-0.0112065	0.0699479	-0.0112067	0.0699476	123.895	123.895	1.98915
		TZ	+250787096451		L	-6.32762	39.5491		-6.32762	39.5491		Nein	-6.34542	39.559		-6.34555	39.5592			-0.0111897	0.0699382	-0.0111897	0.0699382	-0.0112212	0.0699557	-0.0112214	0.069956	231.999	231.999	1.96631
		TZ	+250787096451		S	-6.81684	39.2821		-6.81692	39.2826		Ja	-6.81667	39.2827		-6.81654	39.2826			-0.0120548	0.0694661	-0.012055	0.069467	-0.0120545	0.069467	-0.0120543	0.0694669	6.10366	4.42038	1.65445
		TZ	+250787096451		S	-2.76916	31.0012		-2.76916	31.0012		Nein	-2.76667	30.9973		-2.76674	30.9973											52.1213	52.1213	0.987741	-0.00489696	0.0548222	-0.00489696	0.0548222	-0.00489254	0.0548153	-0.00489268	0.0548153
		RW	+250787096451		S	-2.47465	30.8466		-2.47465	30.8466		Nein	-2.38282	30.781		-2.38282	30.781											1273.2	1273.2	0.355627	-0.00437614	0.0545488	-0.00437614	0.0545488	-0.00421376	0.0544327	-0.00421376	0.0544327
		DE	+491781662017		S	50.0955	8.66687		50.0965	8.66514		Ja	50.0965	8.66598		50.0966	8.66584											17.1288	7.96342	2.33974	0.0885883	0.0153264	0.08859	0.0153233	0.08859	0.0153248	0.0885903	0.0153246
		DE	+491781662017		S	48.8409	10.0914		48.8407	10.085		Ja	48.8408	10.0852		48.8408	10.0851											71.5777	0.987741	2.11035	0.0863697	0.0178456	0.0863693	0.0178342	0.0863695	0.0178346	0.0863694	0.0178343
		DE	+491781662017		S	48.5232	9.04535		48.5239	9.04697		Ja	48.5239	9.04712		48.5239	9.04713											21.3736	1.74997	0.67876	0.0858078	0.0159957	0.0858091	0.0159986	0.0858091	0.0159988	0.085809	0.0159988
		DE	+491781662017		S	49.0103	8.40651		49.0133	8.40487		Ja	49.0133	8.40454		49.0132	8.40457											40.0527	3.58914	0.916585	0.0866692	0.014866	0.0866746	0.0148631	0.0866746	0.0148625	0.0866744	0.0148625
		DE	+491781662017		S	49.0103	8.39573		49.0087	8.395		Ja	49.0087	8.39516		49.0086	8.39482											21.1497	2.32813	3.93492	0.0866692	0.0148469	0.0866664	0.0148456	0.0866664	0.0148459	0.0866663	0.0148453
		FR	+491781662017		S	48.5905	7.74735		48.5918	7.74816		Ja	48.5921	7.7486		48.5921	7.74874											24.0121	7.15434	1.59608	0.0859268	0.0137003	0.0859292	0.0137018	0.0859296	0.0137025	0.0859297	0.0137028
		FR	+491781662017		S	48.5819	7.74951		48.5828	7.75087		Ja	48.5825	7.75141		48.5827	7.75109											20.2832	2.62022	4.32117	0.0859116	0.0137041	0.0859133	0.0137065	0.0859128	0.0137075	0.0859132	0.0137069
		FR	+491781662017		S	48.5796	7.75125		48.5803	7.75134		Ja	48.5805	7.75229		48.5806	7.75201											13.6604	7.93785	3.36708	0.0859076	0.0137072	0.0859089	0.0137074	0.0859091	0.0137091	0.0859093	0.0137086
		FR	+491781662017		S	48.5819	7.74951		48.5817	7.74901		Ja	48.5815	7.74909		48.5818	7.74892											6.65996	1.46937	3.90959	0.0859116	0.0137041	0.0859113	0.0137033	0.085911	0.0137034	0.0859115	0.0137031
		FR	+491781662017		S	48.5845	7.74487		48.5834	7.74662		Ja	48.5833	7.74681		48.5833	7.74697											27.1692	4.03915	1.78574	0.0859162	0.0136959	0.0859142	0.013699	0.0859141	0.0136994	0.0859141	0.0136997
		FR	+491781662017		S	48.579	7.74931		48.5812	7.7486		Ja	48.5812	7.749		48.5812	7.74893											25.0347	3.67003	1.01925	0.0859065	0.0137038	0.0859104	0.0137025	0.0859105	0.0137032	0.0859104	0.0137031
		FR	+491781662017		S	48.5841	7.7491		48.5826	7.74849		Ja	48.5817	7.74881		48.5826	7.74889											17.3613	4.44077	9.9162	0.0859156	0.0137034	0.0859128	0.0137023	0.0859114	0.0137029	0.0859129	0.013703
		FR	+491781662017		S	48.5853	7.7496		48.5848	7.75009		Ja	48.5846	7.74993		48.5847	7.75014											8.88306	1.49376	2.46202	0.0859177	0.0137043	0.0859169	0.0137052	0.0859165	0.0137049	0.0859166	0.0137052
		FR	+491781662017		S	48.5874	7.74661		48.5878	7.74897		Ja	48.5881	7.74877		48.588	7.74874											24.8541	3.8467	0.711255	0.0859215	0.013699	0.0859221	0.0137032	0.0859226	0.0137028	0.0859225	0.0137028
		FR	+491781662017		S	48.8378	8.087		48.8373	8.08631		Ja	48.8373	8.08618		48.8372	8.08643											9.1387	1.52961	3.08275	0.0863642	0.014301	0.0863632	0.0142997	0.0863633	0.0142995	0.0863631	0.0142999
		DE	+491781662017		S	49.4135	8.71346		49.4113	8.70776		Ja	49.4113	8.70765		49.4113	8.70774											68.9362	0.403243	1.10841	0.0873823	0.0154088	0.0873784	0.0153987	0.0873783	0.0153985	0.0873784	0.0153987
		DE	+491781662017		S	49.4108	8.69387		49.4124	8.71191		Ja	49.4127	8.71233		49.4122	8.71211											205.667	2.87502	6.19037	0.0873774	0.0153741	0.0873803	0.015406	0.0873809	0.0154068	0.08738	0.0154064
		DE	+491781662017		S	49.4108	8.69788		49.4097	8.69351		Ja	49.4098	8.69387		49.4096	8.69401											45.2893	5.55019	2.35129	0.0873774	0.0153812	0.0873755	0.0153735	0.0873757	0.0153741	0.0873754	0.0153744
		US	Keine Nummer		S	38.4075	-82.3945		38.3973	-82.4016		Ja	38.3972	-82.4016		38.3972	-82.4014											139.722	2.25119	1.46321	0.0679193	-0.145705	0.0679014	-0.145718	0.0679012	-0.145718	0.0679012	-0.145718
		US	Keine Nummer		S	38.4062	-82.3868		38.4016	-82.3803		Ja	38.4016	-82.3802		38.4019	-82.38											89.7568	5.35047	3.98398	0.067917	-0.145692	0.0679089	-0.14568	0.067909	-0.14568	0.0679095	-0.14568
		AUS	Keine Nummer		S	-33.6518	115.34		-33.6487	115.342		Ja	-33.6489	115.341		-33.6487	115.342											40.0847	0.748388	2.3223	-0.0595095	0.203966	-0.0595039	0.203969	-0.0595043	0.203969	-0.0595039	0.203969
		AUS	Keine Nummer		L	-31.9497	115.876		-31.9497	115.876		Nein	-31.9327	115.96		-31.9327	115.96											971.643	971.643	1.04117	-0.0564994	0.204913	-0.0564994	0.204913	-0.0564694	0.205063	-0.0564694	0.205063
		UK			S	53.8079	-1.54969		53.8074	-1.55305		Ja	53.8076	-1.55323		53.8072	-1.55339											42.3178	4.13857	4.5967	0.0951533	-0.00274045	0.0951523	-0.0027464	0.0951527	-0.00274672	0.0951521	-0.002747
		UK			S	53.8079	-1.54969		53.8059	-1.55428		Ja	53.8066	-1.55443		53.8062	-1.55428											55.0101	3.32387	4.34202	0.0951533	-0.00274045	0.0951497	-0.00274857	0.0951509	-0.00274884	0.0951503	-0.00274857
		UK			S	53.8079	-1.54969		53.808	-1.55239		Ja	53.8079	-1.55218		53.8079	-1.55237											30.0878	1.12057	2.17569	0.0951533	-0.00274045	0.0951535	-0.00274523	0.0951532	-0.00274485	0.0951533	-0.00274519
		UK			S	53.8079	-1.54969		53.81	-1.56521		Ja	53.81	-1.56573		53.8099	-1.56585											182.895	7.21406	1.64074	0.0951533	-0.00274045	0.0951569	-0.0027679	0.095157	-0.00276883	0.0951568	-0.00276903
		UK			S	53.8079	-1.54969		53.813	-1.57299		Ja	53.8131	-1.57299		53.8132	-1.57308											269.32	1.72659	1.02807	0.0951533	-0.00274045	0.0951623	-0.00278165	0.0951625	-0.00278166	0.0951625	-0.00278182
		UK			S	53.8079	-1.54969		53.8163	-1.57807		Ja	53.816	-1.57766		53.8162	-1.57768											328.053	4.4367	2.08667	0.0951533	-0.00274045	0.0951681	-0.00279064	0.0951676	-0.00278992	0.095168	-0.00278995
		UK			S	53.8079	-1.54969		53.8196	-1.57592		Ja	53.8197	-1.57618		53.8197	-1.5764											328.002	5.32678	2.48394	0.0951533	-0.00274045	0.095174	-0.00278685	0.0951741	-0.00278729	0.0951741	-0.00278768
		UK			S	53.8079	-1.54969		53.8254	-1.58197		Ja	53.8253	-1.58206		53.8254	-1.58211											414.07	1.76795	0.717577	0.0951533	-0.00274045	0.0951843	-0.00279753	0.0951841	-0.00279769	0.0951842	-0.00279779
		UK			S	53.8079	-1.54969		53.8243	-1.58927		Ja	53.8238	-1.58827		53.8238	-1.58822											468.426	12.9694	0.67876	0.0951533	-0.00274045	0.0951822	-0.00281045	0.0951814	-0.00280869	0.0951814	-0.00280859
		UK			S	53.8053	-1.60108		53.8258	-1.59177		Ja	53.8258	-1.59209		53.8257	-1.59185											251.675	2.3436	3.00109	0.0951487	-0.00283133	0.095185	-0.00281487	0.0951849	-0.00281543	0.0951847	-0.00281502
		AUS			S	-33.777	151.273		-33.7803	151.283		Ja	-33.7804	151.283		-33.78	151.284											125.732	5.87131	4.19709	-0.0597309	0.267509	-0.0597368	0.267527	-0.0597369	0.267528	-0.0597362	0.267528
		AUS			S	-33.7638	151.27		-33.7988	151.287		Ja	-33.7987	151.288		-33.7987	151.287											440.152	1.70817	0.578139	-0.0597075	0.267504	-0.0597694	0.267535	-0.0597692	0.267535	-0.0597692	0.267535
		AUS			S	-33.7852	151.268		-33.764	151.268		Ja	-33.7641	151.269		-33.7642	151.268											236.766	3.4031	0.475227	-0.0597453	0.2675	-0.0597078	0.267501	-0.0597081	0.267501	-0.0597082	0.267501
		AUS			S	-33.7639	151.271		-33.7632	151.27		Ja	-33.7639	151.27		-33.7638	151.27											10.5654	8.34074	1.07111	-0.0597077	0.267505	-0.0597064	0.267504	-0.0597076	0.267504	-0.0597076	0.267504
		AUS			S	-23.3607	119.737		-23.358	119.739		Ja	-23.3601	119.739		-23.3597	119.739											25.9356	18.7904	6.0157	-0.0413109	0.211742	-0.041306	0.211745	-0.0413096	0.211745	-0.0413089	0.211746
		AUS			S	-33.7634	151.272		-33.763	151.27		Ja	-33.7632	151.27		-33.7633	151.27											21.6491	2.8766	1.22826	-0.0597067	0.267507	-0.0597062	0.267504	-0.0597065	0.267504	-0.0597066	0.267504
		AUS			S	-33.777	151.273		-33.781	151.283		Ja	-33.7811	151.283		-33.781	151.283											125.368	0.886524	0.812068	-0.0597309	0.267509	-0.059738	0.267527	-0.059738	0.267527	-0.0597379	0.267527
		AUS			S	-33.7804	151.283		-33.7872	151.267		Ja	-33.7873	151.268		-33.7872	151.268											192.789	6.5767	1.28223	-0.0597369	0.267528	-0.0597488	0.267499	-0.059749	0.2675	-0.0597488	0.2675
		US			S	38.407	-82.4889		38.4085	-82.4869		Ja	38.4089	-82.487		38.409	-82.4871											30.3872	5.73747	1.843	0.0679184	-0.145872	0.0679212	-0.145869	0.0679218	-0.145869	0.067922	-0.145869
		US			S	38.4198	-82.4949		38.415	-82.5025		Ja	38.4152	-82.5025		38.4151	-82.5026											101.257	1.37406	0.795207	0.0679411	-0.145883	0.0679327	-0.145896	0.0679329	-0.145896	0.0679328	-0.145897
		US			S	38.409	-82.2925		38.4076	-82.2871		Ja	38.407	-82.2873		38.4072	-82.2871											64.336	4.36795	2.92023	0.067922	-0.145525	0.0679195	-0.145516	0.0679186	-0.145516	0.0679188	-0.145516
		US			S	38.4177	-82.4491		38.418	-82.4577		Ja	38.4176	-82.4575		38.4178	-82.4575											93.7268	3.31162	2.01173	0.0679374	-0.145802	0.0679379	-0.145817	0.0679373	-0.145817	0.0679376	-0.145817
		US			S	38.4177	-82.4491		38.4141	-82.4468		Ja	38.414	-82.4475		38.4141	-82.4474											44.8535	5.6948	2.17361	0.0679374	-0.145802	0.067931	-0.145798	0.0679309	-0.145799	0.0679311	-0.145799
		US			S	38.408	-82.4276		38.4099	-82.4229		Ja	38.4101	-82.4233		38.4102	-82.4232											55.3823	4.11997	1.61856	0.0679203	-0.145764	0.0679237	-0.145756	0.0679239	-0.145756	0.0679241	-0.145756
		US			S	38.408	-82.4276		38.4072	-82.4209		Ja	38.4069	-82.4206		38.407	-82.4205											80.2873	4.23032	1.56753	0.0679203	-0.145764	0.0679188	-0.145752	0.0679183	-0.145752	0.0679184	-0.145752
		CH			S	47.4694	9.49872		47.4694	9.49872		Nein	47.4726	9.5175		47.4725	9.51765											215.587	215.587	2.51646	0.0839443	0.0167974	0.0839443	0.0167974	0.0839501	0.0168306	0.0839498	0.0168309
		ÖS			S	47.4145	9.74454		47.4133	9.74357		Ja	47.4131	9.74403		47.4132	9.74401											15.8304	4.92772	1.68956	0.0838473	0.0172321	0.0838451	0.0172304	0.0838447	0.0172312	0.083845	0.0172312
		ÖS			S	47.4145	9.74454		47.4139	9.74168		Ja	47.414	9.74163		47.4142	9.74157											33.5874	2.89225	1.7292	0.0838473	0.0172321	0.0838462	0.0172271	0.0838464	0.017227	0.0838466	0.0172269
		ÖS			S	47.4152	9.73679		47.4144	9.73866		Ja	47.4145	9.73829		47.4145	9.73856											21.3042	1.40011	2.95253	0.0838485	0.0172184	0.0838471	0.0172217	0.0838473	0.0172211	0.0838472	0.0172215
		ÖS			S	47.4187	9.74078		47.417	9.74084		Ja	47.4171	9.74076		47.4169	9.74074											20.2431	1.14054	1.7577	0.0838547	0.0172255	0.0838516	0.0172256	0.0838518	0.0172254	0.0838516	0.0172254
		ÖS			S	47.4042	9.74422		47.4162	9.73567		Ja	47.4159	9.73488		47.4158	9.73503											166.726	8.19267	2.06491	0.0838291	0.0172316	0.0838502	0.0172164	0.0838498	0.0172151	0.0838496	0.0172153
		ÖS			S	47.4103	9.73232		47.4118	9.73294		Ja	47.4118	9.73301		47.4118	9.73298											18.8485	0.502933	0.380182	0.0838397	0.0172105	0.0838425	0.0172116	0.0838425	0.0172117	0.0838425	0.0172117
		ÖS			S	47.4114	9.73805		47.4093	9.73712		Ja	47.4104	9.73817		47.4103	9.73821											12.6863	17.1301	0.711255	0.0838418	0.0172206	0.083838	0.017219	0.0838399	0.0172209	0.0838399	0.0172209
		ÖS			S	47.4152	9.73679		47.4129	9.74071		Ja	47.4131	9.74062		47.4129	9.74061											50.0112	1.21717	2.35513	0.0838485	0.0172184	0.0838444	0.0172254	0.0838448	0.0172252	0.0838444	0.0172252
		ÖS			S	47.4145	9.74454		47.4118	9.74332		Ja	47.412	9.74351		47.4117	9.74336											34.1701	0.896656	3.27597	0.0838473	0.0172321	0.0838425	0.01723	0.0838428	0.0172303	0.0838424	0.01723
		ÖS			S	47.3983	9.69882		47.3979	9.72322		Ja	47.3976	9.7225		47.3975	9.72247											265.943	9.61651	1.03682	0.0838187	0.0171513	0.0838179	0.0171944	0.0838174	0.0171932	0.0838172	0.0171931
		ÖS			S	47.4287	9.65927		47.4258	9.6601		Ja	47.4259	9.66003		47.4259	9.66007											32.8017	1.64623	0.537658	0.0838724	0.0170813	0.0838672	0.0170828	0.0838674	0.0170827	0.0838675	0.0170828
		CH			S	47.4295	9.65536		47.432	9.63411		Ja	47.4318	9.6341		47.4319	9.63409											240.555	0.475227	1.68421	0.0838738	0.0170744	0.0838781	0.0170368	0.0838778	0.0170368	0.083878	0.0170368
		CH			S	47.528	8.87183		47.528	8.87183		Nein	47.5305	8.85285		47.5306	8.85278											216.147	216.147	0.959911	0.0840479	0.0156888	0.0840479	0.0156888	0.0840525	0.0156553	0.0840525	0.0156552
		CH			S	47.5166	8.63864		47.518	8.63807		Ja	47.5177	8.63838		47.5178	8.63829											14.0908	3.44793	1.96631	0.0840278	0.0152765	0.0840303	0.0152755	0.0840297	0.015276	0.0840299	0.0152758
		CH			S	47.5041	8.59264		47.5083	8.59793		Ja	47.5082	8.59803		47.5083	8.598											76.3258	0.881415	0.455822	0.0840057	0.0151951	0.084013	0.0152045	0.084013	0.0152047	0.0840131	0.0152046
		CH			S	47.531	8.57406		47.5322	8.57345		Ja	47.5319	8.57351		47.532	8.57364											12.0659	3.14082	1.89138	0.0840532	0.0151623	0.0840553	0.0151612	0.0840548	0.0151613	0.084055	0.0151615
		CH			S	47.526	8.54467		47.5301	8.54378		Ja	47.53	8.54442		47.5301	8.54433											45.5327	6.1816	1.41614	0.0840445	0.0151103	0.0840517	0.0151087	0.0840514	0.0151098	0.0840516	0.0151097
		CH			S	47.5195	8.55005		47.5212	8.54637		Ja	47.5214	8.54633		47.5213	8.54639											46.0387	1.04981	0.996844	0.0840329	0.0151198	0.084036	0.0151133	0.0840362	0.0151132	0.0840361	0.0151133
		CH			S	47.5095	8.53517		47.5062	8.54148		Ja	47.5063	8.54106		47.5062	8.54124											77.714	2.73493	2.24918	0.0840152	0.0150935	0.0840094	0.0151047	0.0840095	0.0151039	0.0840094	0.0151042
		CH			S	47.5095	8.53517		47.5209	8.53432		Ja	47.5217	8.53453		47.5216	8.53441											137.156	8.36129	1.57328	0.0840152	0.0150935	0.0840354	0.015092	0.0840368	0.0150924	0.0840367	0.0150922
		SIN			S	1.28124	103.859		1.28428	103.861		Ja	1.28444	103.861		1.2846	103.861											44.6721	3.96921	2.01622	0.00226574	0.183663	0.00227111	0.183666	0.00227138	0.183667	0.00227167	0.183667
		SIN			S	1.2841	103.856		1.28368	103.856		Ja	1.28201	103.857		1.28198	103.857											25.0199	24.8643	0.285136	0.00227079	0.183659	0.00227004	0.183657	0.00226708	0.18366	0.00226705	0.18366
		SIN			S	1.2841	103.856		1.28419	103.858		Ja	1.28389	103.859		1.28406	103.859											23.0534	5.68527	1.8794	0.00227079	0.183659	0.00227094	0.183661	0.00227042	0.183662	0.00227071	0.183662
		SIN			S	1.28738	103.861		1.28544	103.86		Ja	1.28632	103.86		1.28641	103.86											15.557	11.1811	1.1947	0.00227658	0.183667	0.00227316	0.183665	0.00227471	0.183665	0.00227487	0.183665
		SIN			S	1.28738	103.861		1.28649	103.86		Ja	1.28694	103.86		1.28692	103.861											9.63575	9.21009	2.68493	0.00227658	0.183667	0.00227501	0.183665	0.0022758	0.183665	0.00227578	0.183666
		SIN			S	1.28583	103.861		1.28868	103.86		Ja	1.28901	103.86		1.28895	103.86											37.6066	3.11482	0.950454	0.00227385	0.183667	0.00227889	0.183665	0.00227947	0.183665	0.00227936	0.183665
		SIN			S	1.28942	103.858		1.28877	103.857		Ja	1.28882	103.858		1.2889	103.858											5.94091	2.65617	1.0541	0.0022802	0.183661	0.00227905	0.18366	0.00227913	0.183661	0.00227928	0.183661
		SIN			S	1.28942	103.858		1.28975	103.857		Ja	1.28965	103.857		1.28966	103.857											10.5526	1.04981	0.876275	0.0022802	0.183661	0.00228078	0.183659	0.0022806	0.183659	0.00228062	0.183659
		SIN			S	1.28996	103.856		1.28927	103.856		Ja	1.2889	103.856		1.28902	103.856											10.7758	4.15382	1.51775	0.00228115	0.183658	0.00227993	0.183658	0.00227927	0.183657	0.00227949	0.183657
		SIN			S	1.29085	103.85		1.29028	103.85		Ja	1.28983	103.85		1.29	103.85											9.52305	4.8622	2.52899	0.00228272	0.183648	0.00228172	0.183647	0.00228092	0.183647	0.00228123	0.183648
		SIN			S	1.29298	103.854		1.29328	103.852		Ja	1.2938	103.852		1.29383	103.852											21.2375	6.81019	0.585899	0.00228649	0.183654	0.00228703	0.18365	0.00228793	0.183651	0.00228798	0.183651
		SIN			S	1.29658	103.854		1.29501	103.853		Ja	1.29478	103.853		1.29493	103.853											19.9428	4.17551	2.20866	0.00229285	0.183654	0.00229008	0.183652	0.00228967	0.183653	0.00228994	0.183653
		SIN			S	1.3566	103.988		1.35901	103.988		Ja	1.35726	103.988		1.35722	103.988											7.21344	21.3985	2.32424	0.00239899	0.18389	0.00240326	0.183892	0.00240017	0.18389	0.00240009	0.183891
2012-09-10	1	DE	+491781662017		L	48.8501	9.87464	2769	48.8501	9.87464	2769	Nein	48.8409	9.85663	5	48.8408	9.85669	0	485	0.086386	0.0174622	0.086386	0.0174622	0.0863697	0.0174303	0.0863694	0.0174305	227.664	227.664	1.70817
																												0	0	0	0	0	0	0	0	0	0	0
																												0	0	0	0	0	0	0	0	0	0	0
																												0	0	0	0	0	0	0	0	0	0	0
																												0	0	0	0	0	0	0	0	0	0	0
																												0	0	0	0	0	0	0	0	0	0	0
																												0	0	0	0	0	0	0	0	0	0	0
																												0	0	0	0	0	0	0	0	0	0	0
																												0	0	0	0	0	0	0	0	0	0	0
																												0	0	0	0	0	0	0	0	0	0	0
																												0	0	0	0	0	0	0	0	0	0	0
																												0	0	0	0	0	0	0	0	0	0	0
																												0	0	0	0	0	0	0	0	0	0	0
																												0	0	0	0	0	0	0	0	0	0	0
																												0	0	0	0	0	0	0	0	0	0	0
																												0	0	0	0	0	0	0	0	0	0	0
																												0	0	0	0	0	0	0	0	0	0	0
																												0	0	0	0	0	0	0	0	0	0	0
																												0	0	0	0	0	0	0	0	0	0	0
																												0	0	0	0	0	0	0	0	0	0	0
																												0	0	0	0	0	0	0	0	0	0	0
																												0	0	0	0	0	0	0	0	0	0	0
																												0	0	0	0	0	0	0	0	0	0	0
																												0	0	0	0	0	0	0	0	0	0	0
																												0	0	0	0	0	0	0	0	0	0	0

## Sheet: DE gesamt
Land	Mobilnummer	Ort	LBS-Breite	LBS-Länge	GPS-Breite	GPS-Länge	Wahrer Ort Breite	Wahrer Ort Länge	Strecke LBS --> Wahrer Ort	Strecke GPS --> Wahrer Ort
DE	+491781662017	A	48.8181	9.54313	48.7888	9.63487	48.7888	9.635	1083.92	1.46011
DE	+491781662017	S	48.8025	9.82214	48.8007	9.82166	48.8003	9.82168	24.7788	4.49234
DE	+491781662017	S	48.9654	10.1305	48.9687	10.1355	48.9686	10.1356	68.8039	1.55886
DE	+491781662017	S	48.9654	10.1305	48.9671	10.1359	48.967	10.1358	63.4479	0.644629
DE	+491781662017	S	48.9654	10.1305	48.9617	10.1318	48.9616	10.1318	45.4425	1.32041
DE	+491781662017	A	48.8145	9.36711	48.8154	9.36074	48.8155	9.36066	73.4011	1.63522
DE	+491781662017	S	48.5268	9.09469	48.5296	9.09058	48.5296	9.09059	56.1689	0.342691
DE	+491781662017	S	48.14	11.5891	48.1399	11.5893	48.1399	11.5898	7.32713	5.00502
DE	+491781662017	S	48.1444	11.5861	48.1506	11.5899	48.1509	11.5899	84.9571	3.58663
DE	+491781662017	S	48.1392	11.5761	48.143	11.5778	48.1432	11.5782	50.6692	4.36588
DE	+491781662017	S	48.1392	11.5761	48.1397	11.5762	48.1397	11.5759	6.36591	3.28423
DE	+491781662017	S	48.3634	11.5714	48.1363	11.5727	48.1363	11.5726	2561.51	1.11248
DE	+491781662017	S	48.1395	11.5652	48.1396	11.5668	48.139	11.5665	16.3837	7.70161
DE	+491781662017	S	48.1411	11.5604	48.1419	11.5782	48.1417	11.5773	191.099	10.2904
DE	+491781662017	A	48.4189	10.7795	48.4191	10.8086	48.419	10.8084	325.073	1.86735
DE	+491781662017	A	48.4059	10.5186	48.4089	10.5041	48.4087	10.5069	135.277	30.83
DE	+491781662017	S	48.1428	11.5583	48.1393	11.5585	48.1397	11.558	35.0796	6.99988
DE	+41797826432	S	47.6175	8.5732	47.627	8.56843	47.627	8.56868	119.243	2.98146
DE	+491781662017	S	48.5306	9.07147	48.5352	9.03524	48.5352	9.03512	411.74	1.35419
DE	+41797826432	S	47.6356	8.57863	47.6322	8.57415	47.6321	8.57412	64.2057	1.00587
DE	+491781662017	S	48.4909	9.11984	48.4964	9.13723	48.4961	9.13728	204.615	3.30616
DE	+491781662017	S	49.1172	10.029	49.1258	10.0211	49.1257	10.0212	129.817	0.983157
DE	+491781662017	A	48.8081	9.56672	48.7836	9.61078	48.7836	9.61076	566.958	0.484638
DE	+491781662017	S	48.9653	10.1306	48.9735	10.1361	48.9735	10.1362	111.713	1.58472
DE	+491781662017	L	48.9977	10.0934	48.9733	10.149	48.9734	10.1492	684.628	2.18191
DE	+491781662017	L	48.9696	10.1873	48.9863	10.1938	48.9864	10.1936	202.708	2.67313
DE	+491781662017	L	48.9977	10.0934	48.9733	10.149	48.9734	10.1492	684.628	2.18191
DE	+491781662017	L	48.9696	10.1873	48.9863	10.1938	48.9864	10.1936	202.708	2.67313
DE	+491781662017	S	48.9696	10.1873	48.9936	10.2052	48.9937	10.2052	338.096	0.800867
DE	+491781662017	L	48.992	10.195	49.0098	10.2128	49.0097	10.2128	283.159	0.658494
DE	+491781662017	L	49.0115	10.1966	49.0237	10.2298	49.0237	10.2303	402.618	4.8174
DE	+491781662017	S	51.3372	12.3721	51.3369	12.3738	51.3368	12.3738	19.9265	1.1445
DE	+491781662017	L	49.0726	10.3111	49.0671	10.3151	49.067	10.315	76.5002	1.41295
DE	+491781662017	S	49.0726	10.3111	49.0691	10.3162	49.069	10.3164	71.3222	2.44361
DE	+491781662017	S	51.3344	12.3755	51.3407	12.3782	51.3407	12.3782	77.3762	0.554205
DE	+491781662017	S	49.0726	10.3111	49.0714	10.3185	49.0713	10.3187	86.7037	2.96627
DE	+491781662017	S	49.0644	10.373	49.098	10.2696	49.0981	10.2697	1222.24	0.828586
DE	+491781662017	S	51.3344	12.3755	51.3454	12.3789	51.3454	12.3791	130.356	1.90091
DE	+491781662017	L	49.1269	10.2536	49.0943	10.2445	49.0943	10.2447	380.317	1.36084
DE	+491781662017	A	49.241	10.3564	49.241	10.3541	49.241	10.3541	25.5554	0.736218
DE	+491781662017	A	49.2621	10.537	49.2587	10.5483	49.2586	10.5484	133.839	1.07951
DE	+491781662017	A	49.3113	10.8341	49.3087	10.8258	49.3086	10.8263	92.2845	5.73825
DE	+491781662017	S	51.3344	12.3755	51.3398	12.3789	51.3396	12.3789	70.5861	2.17569
DE	+491781662017	A	49.3059	10.9658	49.3063	10.9694	49.3062	10.9693	39.2259	1.5058
DE	+491781662017	A	49.5548	11.3231	49.5504	11.3233	49.5504	11.3233	48.9885	0.414293
DE	+491781662017	A	49.7373	11.5116	49.7497	11.5134	49.7497	11.5135	141.945	1.16406
DE	+491781662017	A	50.3086	11.8024	50.3045	11.8059	50.3045	11.8058	60.0149	1.85765
DE	+491781662017	A	50.4244	11.7916	50.4272	11.7951	50.4272	11.7951	49.6816	0.585899
DE	+491781662017	A	50.7591	11.8726	50.7583	11.8736	50.7584	11.8736	14.5105	0.783764
DE	+491781662017	A	51.1133	11.9589	51.1029	11.9574	51.1029	11.9574	118.11	0.49387
DE	+491781662017	L	51.2445	12.0889	51.2039	12.1342	51.2039	12.1344	686.329	1.73181
DE	+491781662017	S	51.2412	12.1617	51.2169	12.1406	51.217	12.1407	361.188	1.34414
DE	+491781662017	L	51.2381	12.1962	51.2227	12.14	51.2226	12.1402	653.146	1.67345
DE	+491781662017	L	51.2445	12.0889	51.2301	12.1392	51.2301	12.1393	589.056	0.876275
DE	+491781662017	A	51.2381	12.1962	51.2427	12.2192	51.2428	12.2192	263.845	0.844782
DE	+491781662017	S	51.3304	12.3709	51.3345	12.3791	51.3342	12.3791	101.847	2.49664
DE	+491781662017	S	51.3376	12.3793	51.3362	12.3787	51.3362	12.3787	16.9229	0.63046
DE	+491781662017	S	51.3344	12.3755	51.3414	12.3806	51.3413	12.3806	96.3354	1.78574
DE	+491781662017	S	51.3338	12.3817	51.3302	12.3821	51.3303	12.3823	40.262	1.40654
DE	+491781662017	S	51.3338	12.3817	51.3269	12.3871	51.327	12.3872	98.0218	1.53551
DE	+491781662017	S	51.3338	12.3817	51.3231	12.3934	51.323	12.3934	178.496	0.644629
DE	+491781662017	S	51.326	12.4	51.3275	12.3883	51.3276	12.3882	133.55	1.92687
DE	+491781662017	S	51.326	12.4	51.3245	12.3971	51.3246	12.3972	35.1492	1.21717
DE	+491781662017	S	51.3134	12.4129	51.3197	12.4053	51.3198	12.4054	110.604	1.65171
DE	+491781662017	S	51.3134	12.4129	51.3141	12.411	51.3141	12.411	22.9682	0.644629
DE	+491781662017	S	51.3123	12.4515	51.3124	12.4134	51.3123	12.4132	430.324	1.78321
DE	+491781662017	S	51.3338	12.3817	51.3167	12.4054	51.3168	12.4048	322.473	6.25497
DE	+491781662017	S	48.5237	9.05861	48.5224	9.05799	48.5219	9.05769	22.2077	6.11549
DE	+491781662017	L	48.5267	9.0947	48.5303	9.09281	48.5303	9.09272	45.7936	1.11248
DE	+491781662017	L	48.5351	9.12952	48.5345	9.09491	48.5345	9.09492	388.818	0.212528
DE	+491781662017	L	48.5502	9.16723	48.5358	9.09742	48.5355	9.09748	801.153	3.07982
DE	+491781662017	L	48.5267	9.0947	48.5348	9.10223	48.5348	9.10235	124.854	1.61577
DE	+491781662017	L	48.5268	9.12294	48.5383	9.10897	48.5382	9.10903	202.687	0.585899
DE	+491781662017	L	48.5306	9.07134	48.5371	9.09479	48.537	9.09481	273.548	0.736218
DE	+491781662017	L	48.5238	9.0957	48.5388	9.09864	48.5388	9.09852	171.547	1.33741
DE	+491781662017	L	48.5238	9.0957	48.5385	9.10489	48.5387	9.10492	197.419	2.64424
DE	+491781662017	L	48.5238	9.0957	48.5396	9.09714	48.5391	9.09712	172.981	5.33949
DE	+491781662017	L	48.5268	9.12294	48.5388	9.09192	48.5388	9.09181	375.251	1.51179
DE	+491781662017	S	48.5271	9.08731	48.5343	9.09255	48.5343	9.0926	100.629	0.615965
DE	+491781662017	S	48.5271	9.08731	48.5309	9.08911	48.531	9.08912	48.8325	0.623254
DE	+491781662017	S	48.9653	10.1306	48.9629	10.1274	48.9632	10.1275	42.6628	3.67249
DE	+491781662017	L	48.9429	10.2037	48.9358	10.1887	48.9358	10.1887	186.589	0.959911
DE	+491781662017	L	48.9162	10.1909	48.9008	10.1648	48.9008	10.165	339.935	1.34078
DE	+491781662017	L	48.8357	10.0691	48.8443	10.0233	48.8443	10.0233	522.981	0.812068
DE	+491781662017	S	48.8502	9.94277	48.8517	9.94066	48.8516	9.94042	31.0681	2.86243
DE	+491781662017	L	48.8497	9.88477	48.8481	9.89965	48.8485	9.89949	165.894	5.27138
DE	+491781662017	L	48.8501	9.87464	48.8409	9.85663	48.8408	9.85669	227.664	1.70817
DE	+491781662017	L	48.7955	9.69844	48.7984	9.70743	48.7984	9.70679	99.3099	7.19588
DE	+491781662017	L	48.7903	9.69271	48.8224	9.70189	48.8226	9.70189	379.025	2.42692
DE	+491781662017	L	48.8425	9.54222	48.8462	9.55422	48.8462	9.55462	145.56	4.57404
DE	+491781662017	A	48.8072	9.46475	48.8074	9.4652	48.8072	9.46512	4.20677	1.73442
DE	+491781662017	L	48.5699	9.17568	48.5409	9.11602	48.5411	9.11603	744.592	2.08451
DE	+491781662017	S	48.5268	9.08282	48.5319	9.08219	48.5319	9.08232	57.1444	1.4877
DE	+491781662017	L	48.9095	10.127	48.9143	10.1429	48.9143	10.1431	188.025	2.17776
DE	+491781662017	L	48.9095	10.127	48.9358	10.1469	48.9357	10.1469	369.818	1.16018
DE	+491781662017	S	48.9653	10.1307	48.9719	10.1447	48.9718	10.1449	175.573	2.05175
DE	+491781662017	S	48.9653	10.1307	48.9646	10.1327	48.9649	10.1327	23.5747	3.68232
DE	+491781662017	S	48.9653	10.1307	48.9612	10.1337	48.961	10.1339	60.2051	2.7017
DE	+491781662017	S	48.9653	10.1307	48.96	10.1303	48.9596	10.1301	64.242	4.8529
DE	+491781662017	S	48.6856	9.16561	48.6926	9.16756	48.6926	9.16759	81.1918	0.748388
DE	+491781662017	S	50.0955	8.66687	50.0965	8.66598	50.0966	8.66584	17.1288	2.33974
DE	+491781662017	S	48.8409	10.0914	48.8408	10.0852	48.8408	10.0851	71.5777	2.11035
DE	+491781662017	S	48.5232	9.04535	48.5239	9.04712	48.5239	9.04713	21.3736	0.67876
DE	+491781662017	S	49.0103	8.40651	49.0133	8.40454	49.0132	8.40457	40.0527	0.916585
DE	+491781662017	S	49.0103	8.39573	49.0087	8.39516	49.0086	8.39482	21.1497	3.93492
DE	+491781662017	S	49.4135	8.71346	49.4113	8.70765	49.4113	8.70774	68.9362	1.10841
DE	+491781662017	S	49.4108	8.69387	49.4127	8.71233	49.4122	8.71211	205.667	6.19037
DE	+491781662017	S	49.4108	8.69788	49.4098	8.69387	49.4096	8.69401	45.2893	2.35129

## Sheet: DE WLAN
Land	Mobilnummer	Ort	LBS-Breite	LBS-Länge	WLAN-Breite	WLAN-Länge	WLAN verfügbar	GPS-Breite	GPS-Länge	Wahrer Ort Breite	Wahrer Ort Länge	Strecke LBS --> Wahrer Ort	Strecke WLAN --> Wahrer Ort	Strecke GPS --> Wahrer Ort
DE	+491781662017	S	48.8025	9.82214	48.8011	9.82075	Ja	48.8007	9.82166	48.8003	9.82168	24.7788	13.9374	4.49234
DE	+491781662017	S	48.9654	10.1305	48.9691	10.1358	Ja	48.9687	10.1355	48.9686	10.1356	68.8039	5.41091	1.55886
DE	+491781662017	S	48.9654	10.1305	48.967	10.1357	Ja	48.9671	10.1359	48.967	10.1358	63.4479	1.59041	0.644629
DE	+491781662017	S	48.9654	10.1305	48.9616	10.1329	Ja	48.9617	10.1318	48.9616	10.1318	45.4425	12.3457	1.32041
DE	+491781662017	S	48.5268	9.09469	48.5297	9.09079	Ja	48.5296	9.09058	48.5296	9.09059	56.1689	2.28109	0.342691
DE	+491781662017	S	48.14	11.5891	48.14	11.5894	Ja	48.1399	11.5893	48.1399	11.5898	7.32713	3.57527	5.00502
DE	+491781662017	S	48.1392	11.5761	48.1431	11.5777	Ja	48.143	11.5778	48.1432	11.5782	50.6692	5.529	4.36588
DE	+491781662017	S	48.1392	11.5761	48.1397	11.5763	Ja	48.1397	11.5762	48.1397	11.5759	6.36591	4.5602	3.28423
DE	+491781662017	S	48.3634	11.5714	48.1362	11.5729	Ja	48.1363	11.5727	48.1363	11.5726	2561.51	3.66387	1.11248
DE	+491781662017	S	48.1395	11.5652	48.1391	11.5665	Ja	48.1396	11.5668	48.139	11.5665	16.3837	1.1286	7.70161
DE	+491781662017	S	48.1411	11.5604	48.1424	11.5612	Ja	48.1419	11.5782	48.1417	11.5773	191.099	181.188	10.2904
DE	+491781662017	S	48.1428	11.5583	48.1394	11.5587	Ja	48.1393	11.5585	48.1397	11.558	35.0796	8.46598	6.99988
DE	+41797826432	S	47.6175	8.5732	47.6278	8.56945	Ja	47.627	8.56843	47.627	8.56868	119.243	12.2003	2.98146
DE	+491781662017	S	48.5306	9.07147	48.5351	9.03569	Ja	48.5352	9.03524	48.5352	9.03512	411.74	6.4882	1.35419
DE	+41797826432	S	47.6356	8.57863	47.6321	8.57296	Ja	47.6322	8.57415	47.6321	8.57412	64.2057	12.9823	1.00587
DE	+491781662017	S	48.4909	9.11984	48.4967	9.13725	Ja	48.4964	9.13723	48.4961	9.13728	204.615	6.85118	3.30616
DE	+491781662017	S	48.9653	10.1306	48.9733	10.136	Ja	48.9735	10.1361	48.9735	10.1362	111.713	3.48572	1.58472
DE	+491781662017	S	48.9696	10.1873	48.9936	10.2055	Ja	48.9936	10.2052	48.9937	10.2052	338.096	3.27459	0.800867
DE	+491781662017	S	51.3372	12.3721	51.3374	12.3733	Ja	51.3369	12.3738	51.3368	12.3738	19.9265	9.39123	1.1445
DE	+491781662017	S	49.0726	10.3111	49.069	10.3175	Ja	49.0691	10.3162	49.069	10.3164	71.3222	12.7418	2.44361
DE	+491781662017	S	51.3344	12.3755	51.3407	12.378	Ja	51.3407	12.3782	51.3407	12.3782	77.3762	1.41933	0.554205
DE	+491781662017	S	49.0726	10.3111	49.0708	10.3186	Ja	49.0714	10.3185	49.0713	10.3187	86.7037	5.73195	2.96627
DE	+491781662017	S	51.3344	12.3755	51.3449	12.3793	Ja	51.3454	12.3789	51.3454	12.3791	130.356	5.77826	1.90091
DE	+491781662017	S	51.3344	12.3755	51.3393	12.3796	Ja	51.3398	12.3789	51.3396	12.3789	70.5861	8.19046	2.17569
DE	+491781662017	A	49.3059	10.9658	49.3065	10.9678	Ja	49.3063	10.9694	49.3062	10.9693	39.2259	16.2414	1.5058
DE	+491781662017	A	49.7373	11.5116	49.7494	11.5131	Ja	49.7497	11.5134	49.7497	11.5135	141.945	4.96879	1.16406
DE	+491781662017	S	51.2412	12.1617	51.2172	12.1408	Ja	51.2169	12.1406	51.217	12.1407	361.188	2.55741	1.34414
DE	+491781662017	S	51.3304	12.3709	51.3342	12.3788	Ja	51.3345	12.3791	51.3342	12.3791	101.847	3.31298	2.49664
DE	+491781662017	S	51.3376	12.3793	51.3361	12.3787	Ja	51.3362	12.3787	51.3362	12.3787	16.9229	0.783764	0.63046
DE	+491781662017	S	51.3344	12.3755	51.3417	12.3807	Ja	51.3414	12.3806	51.3413	12.3806	96.3354	4.76271	1.78574
DE	+491781662017	S	51.3338	12.3817	51.3314	12.3828	Ja	51.3302	12.3821	51.3303	12.3823	40.262	14.6148	1.40654
DE	+491781662017	S	51.3338	12.3817	51.3271	12.3869	Ja	51.3269	12.3871	51.327	12.3872	98.0218	3.5231	1.53551
DE	+491781662017	S	51.3338	12.3817	51.323	12.3942	Ja	51.3231	12.3934	51.323	12.3934	178.496	9.30717	0.644629
DE	+491781662017	S	51.326	12.4	51.3275	12.3885	Ja	51.3275	12.3883	51.3276	12.3882	133.55	3.75158	1.92687
DE	+491781662017	S	51.3134	12.4129	51.3201	12.4055	Ja	51.3197	12.4053	51.3198	12.4054	110.604	3.14369	1.65171
DE	+491781662017	S	48.5237	9.05861	48.5222	9.05784	Ja	48.5224	9.05799	48.5219	9.05769	22.2077	3.5778	6.11549
DE	+491781662017	L	48.5351	9.12952	48.5353	9.09274	Ja	48.5345	9.09491	48.5345	9.09492	388.818	25.8928	0.212528
DE	+491781662017	S	48.5271	9.08731	48.5346	9.09282	Ja	48.5343	9.09255	48.5343	9.0926	100.629	4.32012	0.615965
DE	+491781662017	S	48.5271	9.08731	48.5314	9.08888	Ja	48.5309	9.08911	48.531	9.08912	48.8325	5.11217	0.623254
DE	+491781662017	S	48.9653	10.1306	48.9625	10.1277	Ja	48.9629	10.1274	48.9632	10.1275	42.6628	7.7612	3.67249
DE	+491781662017	S	48.8502	9.94277	48.8518	9.94021	Ja	48.8517	9.94066	48.8516	9.94042	31.0681	2.96017	2.86243
DE	+491781662017	S	48.5268	9.08282	48.5322	9.08233	Ja	48.5319	9.08219	48.5319	9.08232	57.1444	3.90381	1.4877
DE	+491781662017	S	48.9653	10.1307	48.972	10.1458	Ja	48.9719	10.1447	48.9718	10.1449	175.573	10.5084	2.05175
DE	+491781662017	S	48.9653	10.1307	48.9648	10.1325	Ja	48.9646	10.1327	48.9649	10.1327	23.5747	2.78079	3.68232
DE	+491781662017	S	48.9653	10.1307	48.9613	10.1339	Ja	48.9612	10.1337	48.961	10.1339	60.2051	3.05479	2.7017
DE	+491781662017	S	48.9653	10.1307	48.9597	10.1301	Ja	48.96	10.1303	48.9596	10.1301	64.242	0.94569	4.8529
DE	+491781662017	S	48.6856	9.16561	48.6924	9.1678	Ja	48.6926	9.16756	48.6926	9.16759	81.1918	3.16231	0.748388
DE	+491781662017	S	50.0955	8.66687	50.0965	8.66514	Ja	50.0965	8.66598	50.0966	8.66584	17.1288	7.96342	2.33974	0.0885883	0.0153264	0.08859	0.0153233	0.08859	0.0153248	0.0885903	0.0153246
DE	+491781662017	S	48.8409	10.0914	48.8407	10.085	Ja	48.8408	10.0852	48.8408	10.0851	71.5777	0.987741	2.11035	0.0863697	0.0178456	0.0863693	0.0178342	0.0863695	0.0178346	0.0863694	0.0178343
DE	+491781662017	S	48.5232	9.04535	48.5239	9.04697	Ja	48.5239	9.04712	48.5239	9.04713	21.3736	1.74997	0.67876	0.0858078	0.0159957	0.0858091	0.0159986	0.0858091	0.0159988	0.085809	0.0159988
DE	+491781662017	S	49.0103	8.40651	49.0133	8.40487	Ja	49.0133	8.40454	49.0132	8.40457	40.0527	3.58914	0.916585	0.0866692	0.014866	0.0866746	0.0148631	0.0866746	0.0148625	0.0866744	0.0148625
DE	+491781662017	S	49.0103	8.39573	49.0087	8.395	Ja	49.0087	8.39516	49.0086	8.39482	21.1497	2.32813	3.93492	0.0866692	0.0148469	0.0866664	0.0148456	0.0866664	0.0148459	0.0866663	0.0148453
DE	+491781662017	S	49.4135	8.71346	49.4113	8.70776	Ja	49.4113	8.70765	49.4113	8.70774	68.9362	0.403243	1.10841	0.0873823	0.0154088	0.0873784	0.0153987	0.0873783	0.0153985	0.0873784	0.0153987
DE	+491781662017	S	49.4108	8.69387	49.4124	8.71191	Ja	49.4127	8.71233	49.4122	8.71211	205.667	2.87502	6.19037	0.0873774	0.0153741	0.0873803	0.015406	0.0873809	0.0154068	0.08738	0.0154064
DE	+491781662017	S	49.4108	8.69788	49.4097	8.69351	Ja	49.4098	8.69387	49.4096	8.69401	45.2893	5.55019	2.35129	0.0873774	0.0153812	0.0873755	0.0153735	0.0873757	0.0153741	0.0873754	0.0153744
